# Supplementary material for: Insights into homeobox B9: a propeller for metastasis in dormant prostate cancer progenitor cells
Source: Br J Cancer. 2021 Jul 10;125(7):1003–15. doi: 10.1038/s41416-021-01482-y (PMC8476533; doi:10.1038/s41416-021-01482-y)
Supplement: Supplementary file 8 — Supplementary table 4 [file 41416_2021_1482_MOESM8_ESM.xlsx]

## Sheet: Sheet1
ID	Gene symbol	Fold Change	p value
ENSG00000139219	COL2A	5.22179	0.0288645
ENSG00000171557	FGG	5.10409	0.00215903
ENSG00000162552	WNT4	4.73879	0.033848
ENST00000415779	MUM1L1	4.64819	0.00706203
ENSG00000144749	LRIG1	4.4326	0.0320497
ENSG00000170323	FABP4	4.37876	0.00625434
ENSG00000198574	SH2D1B	4.22614	0.0191488
ENSG00000117318	ID3	3.85347	0.0452749
ENSG00000144891	AGTR1	3.85274	0.00229941
ENSG00000167034	NKX3.1	3.67649	0.0155806
ENSG00000170365	SMAD1	3.66798	0.034649
ENSG00000162944	RAFTLIN	3.62459	0.027762
ENSG00000120332	TNN2	3.57066	0.0170662
ENSG00000105929	ATP6V0A4	3.55799	0.0274795
ENSG00000100985	MMP9	3.54265	0.0292296
ENSG00000184292	TROP2	3.53316	0.0159566
ENST00000361565	AK094603	3.53219	0.00913018
ENSG00000226474	NOS2A	3.46259	0.0179284
ENSG00000197632	SERPINB2	3.44366	0.040211
ENSG00000007402	CACNA2D2	3.43259	0.0382891
ENSG00000168398	BDKRB2	3.42519	0.0281925
ENSG00000091592	NALP1	3.38603	0.0166008
ENSG00000170689	HOXB9	3.36948	0.0329071
ENSG00000272398	CD24	3.35564	0.0251785
ENSG00000069482	GAL	2.92221	0.0373762
ENSG00000164283	ESM1	2.90717	0.00834505
ENSG00000198947	DMD	2.89234	0.0257729
ENSG00000111335	OAS2	2.87411	0.0420413
ENSG00000003137	CYP26B1	2.86674	0.0175255
ENSG00000121966	CXCR4	2.84628	0.0342543
ENSG00000125538	IL1B	2.79763	0.0293182
ENSG00000166670	MMP10	2.76423	0.0189643
ENSG00000118777	ABCG2	2.76135	0.0249835
ENSG00000049192	ADAMTS6	2.68219	0.0106488
ENST00000299502	SERPINB2-201	2.57153	0.0448973
ENSG00000169946	ZFPM2	2.54734	0.0347579
ENSG00000026508	CD44	2.49195	0.0268209
RP13-476E20	RP13-347D8.3	2.3874	0.0128348
ENSG00000227234	SPANXB2	2.3817	0.00716736
ENSG00000118785	SPP1	2.37053	0.0152407
ENSG00000277632	CCL3	2.36977	0.00933686
ENSG00000092969	TGFB2	2.36888	0.0104228
ENSG00000249242	FLJ12993	2.35777	0.0255139
ENSG00000183688	FAM101B	2.3548	0.00300416
ENSG00000115461	IGFBP5	2.29684	0.0105641
ENSG00000104951	IL4I1	2.28984	0.0453079
ENSG00000016490	CLCA1	2.28397	0.0209422
ENSG00000198021	SPANXA1	2.19318	0.00713803
ENSG00000121552	CSTA	2.18636	0.0135599
ENSG00000172346	CSDC2	2.09585	0.0278513
